# Supplementary material for: Alarm or emotion? intranasal oxytocin helps determine information conveyed by dog barks for adult male human listeners
Source: BMC Ecol Evol. 2024 Jan 14;24:8. doi: 10.1186/s12862-024-02198-2 (PMC10789012; doi:10.1186/s12862-024-02198-2)
Supplement: Supplementary file 3 — Supplementary Material 3: Table S1. Raw data used for statistical analysis [file 12862_2024_2198_MOESM3_ESM.xlsx]

## Sheet: Sheet1
Table S1: Raw data used for statistical analysis. ID: participant's identification number. Playlist: the individualized collection of bark sequences that was provided to the particular participant. Seqnum: identifier of the individual bark sequences. P: pitch category. h: tonality category. i: interbark interval category. Positive, Fear, Angry: scores given by the participants to dogs' inner stat…
	ID	Playlist	Seqnum	p	h	i	Positive	Fear	Angry	Annoy	Gender	Area	Treatment	Experience	Heardogs	Neighbourdogs	dogs	pastdogs
1	1	PL21_10	10	Low pitch	Tonal	Slow	3	6	5	2	1	Urban	Placebo	Has	9	2	2	0
2	1		12	Low pitch	Tonal	Medium	6	2	2	1	1	Urban	Placebo	Has	9	2	2	0
3	1		15	Low pitch	Harsh	Medium	1	6	7	3	1	Urban	Placebo	Has	9	2	2	0
4	1		2	High pitch	Tonal	Fast	7	1	1	1	1	Urban	Placebo	Has	9	2	2	0
5	1		13	Low pitch	Harsh	Slow	3	3	6	4	1	Urban	Placebo	Has	9	2	2	0
6	1		5	High pitch	Harsh	Fast	6	1	1	2	1	Urban	Placebo	Has	9	2	2	0
7	1		11	Low pitch	Tonal	Fast	2	7	2	3	1	Urban	Placebo	Has	9	2	2	0
8	1		1	High pitch	Tonal	Slow	1	7	3	5	1	Urban	Placebo	Has	9	2	2	0
9	1		4	High pitch	Harsh	Slow	1	3	6	3	1	Urban	Placebo	Has	9	2	2	0
10	1		6	High pitch	Harsh	Medium	1	4	4	6	1	Urban	Placebo	Has	9	2	2	0
11	1		14	Low pitch	Harsh	Fast	6	1	1	2	1	Urban	Placebo	Has	9	2	2	0
12	1		3	High pitch	Tonal	Medium	7	2	2	1	1	Urban	Placebo	Has	9	2	2	0
13	2	PL18_10	11	Low pitch	Tonal	Fast	6	3	4	6	1	Urban	Placebo	Had	9	3	0	1
14	2		12	Low pitch	Tonal	Medium	3	2	5	7	1	Urban	Placebo	Had	9	3	0	1
15	2		2	High pitch	Tonal	Fast	2	6	6	7	1	Urban	Placebo	Had	9	3	0	1
16	2		3	High pitch	Tonal	Medium	1	6	5	6	1	Urban	Placebo	Had	9	3	0	1
17	2		4	High pitch	Harsh	Slow	1	7	7	7	1	Urban	Placebo	Had	9	3	0	1
18	2		10	Low pitch	Tonal	Slow	6	2	1	4	1	Urban	Placebo	Had	9	3	0	1
19	2		14	Low pitch	Harsh	Fast	4	1	3	6	1	Urban	Placebo	Had	9	3	0	1
20	2		5	High pitch	Harsh	Fast	4	5	6	7	1	Urban	Placebo	Had	9	3	0	1
21	2		15	Low pitch	Harsh	Medium	3	2	6	7	1	Urban	Placebo	Had	9	3	0	1
22	2		13	Low pitch	Harsh	Slow	2	6	7	7	1	Urban	Placebo	Had	9	3	0	1
23	2		6	High pitch	Harsh	Medium	1	6	7	7	1	Urban	Placebo	Had	9	3	0	1
24	2		1	High pitch	Tonal	Slow	4	7	6	7	1	Urban	Placebo	Had	9	3	0	1
25	3	PL16_10	6	High pitch	Harsh	Medium	4	5	6	4	1	Urban	Oxytocin	Never	4	5	0	0
26	3		11	Low pitch	Tonal	Fast	5	4	3	5	1	Urban	Oxytocin	Never	4	5	0	0
27	3		2	High pitch	Tonal	Fast	6	6	3	6	1	Urban	Oxytocin	Never	4	5	0	0
28	3		10	Low pitch	Tonal	Slow	7	1	2	1	1	Urban	Oxytocin	Never	4	5	0	0
29	3		1	High pitch	Tonal	Slow	6	3	4	7	1	Urban	Oxytocin	Never	4	5	0	0
30	3		15	Low pitch	Harsh	Medium	4	6	7	6	1	Urban	Oxytocin	Never	4	5	0	0
31	3		3	High pitch	Tonal	Medium	7	4	3	5	1	Urban	Oxytocin	Never	4	5	0	0
32	3		12	Low pitch	Tonal	Medium	5	3	6	1	1	Urban	Oxytocin	Never	4	5	0	0
33	3		14	Low pitch	Harsh	Fast	6	4	3	6	1	Urban	Oxytocin	Never	4	5	0	0
34	3		13	Low pitch	Harsh	Slow	6	2	1	4	1	Urban	Oxytocin	Never	4	5	0	0
35	3		4	High pitch	Harsh	Slow	2	7	7	7	1	Urban	Oxytocin	Never	4	5	0	0
36	3		5	High pitch	Harsh	Fast	7	3	1	6	1	Urban	Oxytocin	Never	4	5	0	0
37	4	PL15_10	10	Low pitch	Tonal	Slow	6	1	1	1	1	Urban	Placebo	Had	0	0	0	3
38	4		15	Low pitch	Harsh	Medium	5	2	3	1	1	Urban	Placebo	Had	0	0	0	3
39	4		5	High pitch	Harsh	Fast	2	4	3	1	1	Urban	Placebo	Had	0	0	0	3
40	4		11	Low pitch	Tonal	Fast	1	2	4	1	1	Urban	Placebo	Had	0	0	0	3
41	4		1	High pitch	Tonal	Slow	1	5	3	3	1	Urban	Placebo	Had	0	0	0	3
42	4		6	High pitch	Harsh	Medium	1	5	4	6	1	Urban	Placebo	Had	0	0	0	3
43	4		12	Low pitch	Tonal	Medium	4	2	1	1	1	Urban	Placebo	Had	0	0	0	3
44	4		3	High pitch	Tonal	Medium	3	1	1	6	1	Urban	Placebo	Had	0	0	0	3
45	4		13	Low pitch	Harsh	Slow	1	2	4	3	1	Urban	Placebo	Had	0	0	0	3
46	4		14	Low pitch	Harsh	Fast	1	3	5	4	1	Urban	Placebo	Had	0	0	0	3
47	4		4	High pitch	Harsh	Slow	1	2	6	4	1	Urban	Placebo	Had	0	0	0	3
48	4		2	High pitch	Tonal	Fast	1	5	4	7	1	Urban	Placebo	Had	0	0	0	3
49	5	PL14_10	4	High pitch	Harsh	Slow	6	3	2	3	1	Urban	Placebo	Never	2	1	0	0
50	5		13	Low pitch	Harsh	Slow	4	5	6	5	1	Urban	Placebo	Never	2	1	0	0
51	5		2	High pitch	Tonal	Fast	7	3	2	3	1	Urban	Placebo	Never	2	1	0	0
52	5		6	High pitch	Harsh	Medium	5	2	3	3	1	Urban	Placebo	Never	2	1	0	0
53	5		15	Low pitch	Harsh	Medium	4	4	4	3	1	Urban	Placebo	Never	2	1	0	0
54	5		10	Low pitch	Tonal	Slow	5	4	1	2	1	Urban	Placebo	Never	2	1	0	0
55	5		5	High pitch	Harsh	Fast	2	3	6	5	1	Urban	Placebo	Never	2	1	0	0
56	5		11	Low pitch	Tonal	Fast	5	4	2	4	1	Urban	Placebo	Never	2	1	0	0
57	5		14	Low pitch	Harsh	Fast	2	3	5	5	1	Urban	Placebo	Never	2	1	0	0
58	5		3	High pitch	Tonal	Medium	2	5	3	3	1	Urban	Placebo	Never	2	1	0	0
59	5		1	High pitch	Tonal	Slow	4	4	2	3	1	Urban	Placebo	Never	2	1	0	0
60	5		12	Low pitch	Tonal	Medium	5	2	2	2	1	Urban	Placebo	Never	2	1	0	0
61	6	PL13_10	13	Low pitch	Harsh	Slow	3	6	5	4	1	Countryside	Oxytocin	Has	5	3	1	4
62	6		15	Low pitch	Harsh	Medium	2	2	6	4	1	Countryside	Oxytocin	Has	5	3	1	4
63	6		3	High pitch	Tonal	Medium	1	7	2	7	1	Countryside	Oxytocin	Has	5	3	1	4
64	6		6	High pitch	Harsh	Medium	5	3	1	2	1	Countryside	Oxytocin	Has	5	3	1	4
65	6		11	Low pitch	Tonal	Fast	2	1	5	4	1	Countryside	Oxytocin	Has	5	3	1	4
66	6		12	Low pitch	Tonal	Medium	4	2	6	6	1	Countryside	Oxytocin	Has	5	3	1	4
67	6		1	High pitch	Tonal	Slow	1	7	4	7	1	Countryside	Oxytocin	Has	5	3	1	4
68	6		14	Low pitch	Harsh	Fast	7	3	1	2	1	Countryside	Oxytocin	Has	5	3	1	4
69	6		4	High pitch	Harsh	Slow	7	3	1	1	1	Countryside	Oxytocin	Has	5	3	1	4
70	6		2	High pitch	Tonal	Fast	3	6	1	6	1	Countryside	Oxytocin	Has	5	3	1	4
71	6		10	Low pitch	Tonal	Slow	6	1	1	3	1	Countryside	Oxytocin	Has	5	3	1	4
72	6		5	High pitch	Harsh	Fast	2	2	6	5	1	Countryside	Oxytocin	Has	5	3	1	4
73	7	PL12_10	1	High pitch	Tonal	Slow	2	6	1	2	1	Urban	Oxytocin	Has	6	1	1	1
74	7		13	Low pitch	Harsh	Slow	4	4	6	4	1	Urban	Oxytocin	Has	6	1	1	1
75	7		3	High pitch	Tonal	Medium	1	7	1	4	1	Urban	Oxytocin	Has	6	1	1	1
76	7		14	Low pitch	Harsh	Fast	1	4	5	5	1	Urban	Oxytocin	Has	6	1	1	1
77	7		2	High pitch	Tonal	Fast	1	4	3	6	1	Urban	Oxytocin	Has	6	1	1	1
78	7		15	Low pitch	Harsh	Medium	1	1	7	5	1	Urban	Oxytocin	Has	6	1	1	1
79	7		11	Low pitch	Tonal	Fast	1	1	6	6	1	Urban	Oxytocin	Has	6	1	1	1
80	7		4	High pitch	Harsh	Slow	5	3	4	2	1	Urban	Oxytocin	Has	6	1	1	1
81	7		12	Low pitch	Tonal	Medium	6	2	4	2	1	Urban	Oxytocin	Has	6	1	1	1
82	7		10	Low pitch	Tonal	Slow	6	2	3	2	1	Urban	Oxytocin	Has	6	1	1	1
83	7		5	High pitch	Harsh	Fast	2	5	6	5	1	Urban	Oxytocin	Has	6	1	1	1
84	7		6	High pitch	Harsh	Medium	1	4	5	6	1	Urban	Oxytocin	Has	6	1	1	1
85	8	PL11_10	15	Low pitch	Harsh	Medium	2	3	6	6	1	Suburban	Placebo	Has	8	0	1	0
86	8		3	High pitch	Tonal	Medium	1	7	3	5	1	Suburban	Placebo	Has	8	0	1	0
87	8		10	Low pitch	Tonal	Slow	3	1	5	2	1	Suburban	Placebo	Has	8	0	1	0
88	8		14	Low pitch	Harsh	Fast	4	1	6	4	1	Suburban	Placebo	Has	8	0	1	0
89	8		12	Low pitch	Tonal	Medium	2	1	4	2	1	Suburban	Placebo	Has	8	0	1	0
90	8		11	Low pitch	Tonal	Fast	1	5	6	5	1	Suburban	Placebo	Has	8	0	1	0
91	8		5	High pitch	Harsh	Fast	6	3	1	1	1	Suburban	Placebo	Has	8	0	1	0
92	8		2	High pitch	Tonal	Fast	1	7	2	1	1	Suburban	Placebo	Has	8	0	1	0
93	8		6	High pitch	Harsh	Medium	3	1	7	7	1	Suburban	Placebo	Has	8	0	1	0
94	8		4	High pitch	Harsh	Slow	2	5	5	6	1	Suburban	Placebo	Has	8	0	1	0
95	8		13	Low pitch	Harsh	Slow	5	1	4	3	1	Suburban	Placebo	Has	8	0	1	0
96	8		1	High pitch	Tonal	Slow	1	7	1	2	1	Suburban	Placebo	Has	8	0	1	0
97	9	PL12_10	1	High pitch	Tonal	Slow	3	6	2	2	1	Countryside	Placebo	Has	5	4	2	2
98	9		13	Low pitch	Harsh	Slow	4	1	2	1	1	Countryside	Placebo	Has	5	4	2	2
99	9		3	High pitch	Tonal	Medium	5	1	1	1	1	Countryside	Placebo	Has	5	4	2	2
100	9		14	Low pitch	Harsh	Fast	1	1	4	3	1	Countryside	Placebo	Has	5	4	2	2
101	9		2	High pitch	Tonal	Fast	4	1	1	1	1	Countryside	Placebo	Has	5	4	2	2
102	9		15	Low pitch	Harsh	Medium	1	1	4	1	1	Countryside	Placebo	Has	5	4	2	2
103	9		11	Low pitch	Tonal	Fast	1	4	3	2	1	Countryside	Placebo	Has	5	4	2	2
104	9		4	High pitch	Harsh	Slow	5	1	1	1	1	Countryside	Placebo	Has	5	4	2	2
105	9		12	Low pitch	Tonal	Medium	1	4	2	2	1	Countryside	Placebo	Has	5	4	2	2
106	9		10	Low pitch	Tonal	Slow	3	2	1	1	1	Countryside	Placebo	Has	5	4	2	2
107	9		5	High pitch	Harsh	Fast	4	1	1	1	1	Countryside	Placebo	Has	5	4	2	2
108	9		6	High pitch	Harsh	Medium	4	1	1	1	1	Countryside	Placebo	Has	5	4	2	2
109	10	PL7_10	2	High pitch	Tonal	Fast	3	6	1	3	1	Urban	Placebo	Never	3	1	0	0
110	10		1	High pitch	Tonal	Slow	1	5	1	5	1	Urban	Placebo	Never	3	1	0	0
111	10		4	High pitch	Harsh	Slow	1	3	5	5	1	Urban	Placebo	Never	3	1	0	0
112	10		12	Low pitch	Tonal	Medium	4	2	2	2	1	Urban	Placebo	Never	3	1	0	0
113	10		3	High pitch	Tonal	Medium	5	3	1	3	1	Urban	Placebo	Never	3	1	0	0
114	10		6	High pitch	Harsh	Medium	3	5	2	4	1	Urban	Placebo	Never	3	1	0	0
115	10		11	Low pitch	Tonal	Fast	5	2	1	3	1	Urban	Placebo	Never	3	1	0	0
116	10		13	Low pitch	Harsh	Slow	1	3	5	2	1	Urban	Placebo	Never	3	1	0	0
117	10		14	Low pitch	Harsh	Fast	5	1	1	1	1	Urban	Placebo	Never	3	1	0	0
118	10		5	High pitch	Harsh	Fast	3	4	4	2	1	Urban	Placebo	Never	3	1	0	0
119	10		10	Low pitch	Tonal	Slow	3	2	2	3	1	Urban	Placebo	Never	3	1	0	0
120	10		15	Low pitch	Harsh	Medium	4	1	1	2	1	Urban	Placebo	Never	3	1	0	0
121	11	PL10_10	3	High pitch	Tonal	Medium	4	6	2	5	1	Countryside	Oxytocin	Has	9	5	1	0
122	11		12	Low pitch	Tonal	Medium	2	4	6	3	1	Countryside	Oxytocin	Has	9	5	1	0
123	11		13	Low pitch	Harsh	Slow	3	1	5	2	1	Countryside	Oxytocin	Has	9	5	1	0
124	11		14	Low pitch	Harsh	Fast	5	4	3	2	1	Countryside	Oxytocin	Has	9	5	1	0
125	11		11	Low pitch	Tonal	Fast	6	1	2	1	1	Countryside	Oxytocin	Has	9	5	1	0
126	11		4	High pitch	Harsh	Slow	2	6	1	1	1	Countryside	Oxytocin	Has	9	5	1	0
127	11		1	High pitch	Tonal	Slow	1	7	3	3	1	Countryside	Oxytocin	Has	9	5	1	0
128	11		6	High pitch	Harsh	Medium	4	3	4	1	1	Countryside	Oxytocin	Has	9	5	1	0
129	11		2	High pitch	Tonal	Fast	5	6	1	1	1	Countryside	Oxytocin	Has	9	5	1	0
130	11		10	Low pitch	Tonal	Slow	6	2	4	1	1	Countryside	Oxytocin	Has	9	5	1	0
131	11		15	Low pitch	Harsh	Medium	7	2	1	1	1	Countryside	Oxytocin	Has	9	5	1	0
132	11		5	High pitch	Harsh	Fast	5	1	4	2	1	Countryside	Oxytocin	Has	9	5	1	0
133	12	PL1_10	11	Low pitch	Tonal	Fast	6	2	1	1	1	Suburban	Oxytocin	Never	9	3	0	0
134	12		1	High pitch	Tonal	Slow	3	5	4	4	1	Suburban	Oxytocin	Never	9	3	0	0
135	12		4	High pitch	Harsh	Slow	1	4	6	6	1	Suburban	Oxytocin	Never	9	3	0	0
136	12		14	Low pitch	Harsh	Fast	5	3	3	5	1	Suburban	Oxytocin	Never	9	3	0	0
137	12		3	High pitch	Tonal	Medium	2	3	4	5	1	Suburban	Oxytocin	Never	9	3	0	0
138	12		2	High pitch	Tonal	Fast	4	6	3	5	1	Suburban	Oxytocin	Never	9	3	0	0
139	12		15	Low pitch	Harsh	Medium	5	2	4	3	1	Suburban	Oxytocin	Never	9	3	0	0
140	12		13	Low pitch	Harsh	Slow	1	5	6	6	1	Suburban	Oxytocin	Never	9	3	0	0
141	12		12	Low pitch	Tonal	Medium	5	2	3	5	1	Suburban	Oxytocin	Never	9	3	0	0
142	12		10	Low pitch	Tonal	Slow	3	2	2	4	1	Suburban	Oxytocin	Never	9	3	0	0
143	12		5	High pitch	Harsh	Fast	1	5	7	7	1	Suburban	Oxytocin	Never	9	3	0	0
144	12		6	High pitch	Harsh	Medium	2	4	6	7	1	Suburban	Oxytocin	Never	9	3	0	0
145	13	PL8_10	15	Low pitch	Harsh	Medium	3	4	5	6	1	Urban	Oxytocin	Never	2	1	0	0
146	13		12	Low pitch	Tonal	Medium	6	3	3	4	1	Urban	Oxytocin	Never	2	1	0	0
147	13		2	High pitch	Tonal	Fast	3	6	3	4	1	Urban	Oxytocin	Never	2	1	0	0
148	13		5	High pitch	Harsh	Fast	6	4	5	5	1	Urban	Oxytocin	Never	2	1	0	0
149	13		3	High pitch	Tonal	Medium	6	4	2	3	1	Urban	Oxytocin	Never	2	1	0	0
150	13		4	High pitch	Harsh	Slow	7	3	4	3	1	Urban	Oxytocin	Never	2	1	0	0
151	13		13	Low pitch	Harsh	Slow	4	2	5	3	1	Urban	Oxytocin	Never	2	1	0	0
152	13		6	High pitch	Harsh	Medium	6	3	4	3	1	Urban	Oxytocin	Never	2	1	0	0
153	13		1	High pitch	Tonal	Slow	4	5	5	6	1	Urban	Oxytocin	Never	2	1	0	0
154	13		10	Low pitch	Tonal	Slow	5	2	4	2	1	Urban	Oxytocin	Never	2	1	0	0
155	13		11	Low pitch	Tonal	Fast	5	2	5	3	1	Urban	Oxytocin	Never	2	1	0	0
156	13		14	Low pitch	Harsh	Fast	5	3	4	3	1	Urban	Oxytocin	Never	2	1	0	0
157	14	PL4_10	11	Low pitch	Tonal	Fast	6	4	1	2	1	Urban	Oxytocin	Never	2	0	0	0
158	14		1	High pitch	Tonal	Slow	2	6	2	5	1	Urban	Oxytocin	Never	2	0	0	0
159	14		4	High pitch	Harsh	Slow	4	1	5	5	1	Urban	Oxytocin	Never	2	0	0	0
160	14		6	High pitch	Harsh	Medium	3	6	3	3	1	Urban	Oxytocin	Never	2	0	0	0
161	14		3	High pitch	Tonal	Medium	6	3	3	2	1	Urban	Oxytocin	Never	2	0	0	0
162	14		14	Low pitch	Harsh	Fast	3	3	7	5	1	Urban	Oxytocin	Never	2	0	0	0
163	14		15	Low pitch	Harsh	Medium	5	4	5	2	1	Urban	Oxytocin	Never	2	0	0	0
164	14		12	Low pitch	Tonal	Medium	2	6	5	4	1	Urban	Oxytocin	Never	2	0	0	0
165	14		13	Low pitch	Harsh	Slow	6	2	1	2	1	Urban	Oxytocin	Never	2	0	0	0
166	14		10	Low pitch	Tonal	Slow	2	6	3	5	1	Urban	Oxytocin	Never	2	0	0	0
167	14		2	High pitch	Tonal	Fast	1	7	2	6	1	Urban	Oxytocin	Never	2	0	0	0
168	14		5	High pitch	Harsh	Fast	6	1	1	2	1	Urban	Oxytocin	Never	2	0	0	0
169	15	PL6_10	11	Low pitch	Tonal	Fast	7	2	2	1	1	Countryside	Oxytocin	Had	7	2	0	1
170	15		14	Low pitch	Harsh	Fast	2	4	5	2	1	Countryside	Oxytocin	Had	7	2	0	1
171	15		6	High pitch	Harsh	Medium	5	2	1	1	1	Countryside	Oxytocin	Had	7	2	0	1
172	15		10	Low pitch	Tonal	Slow	4	2	2	1	1	Countryside	Oxytocin	Had	7	2	0	1
173	15		1	High pitch	Tonal	Slow	7	5	1	1	1	Countryside	Oxytocin	Had	7	2	0	1
174	15		5	High pitch	Harsh	Fast	5	1	3	2	1	Countryside	Oxytocin	Had	7	2	0	1
175	15		15	Low pitch	Harsh	Medium	5	1	3	1	1	Countryside	Oxytocin	Had	7	2	0	1
176	15		13	Low pitch	Harsh	Slow	4	1	4	2	1	Countryside	Oxytocin	Had	7	2	0	1
177	15		12	Low pitch	Tonal	Medium	5	2	3	2	1	Countryside	Oxytocin	Had	7	2	0	1
178	15		3	High pitch	Tonal	Medium	4	5	1	4	1	Countryside	Oxytocin	Had	7	2	0	1
179	15		2	High pitch	Tonal	Fast	5	5	1	4	1	Countryside	Oxytocin	Had	7	2	0	1
180	15		4	High pitch	Harsh	Slow	5	4	2	2	1	Countryside	Oxytocin	Had	7	2	0	1
181	16	PL10_10	3	High pitch	Tonal	Medium	2	6	4	5	1	Urban	Placebo	Has	9	0	1	0
182	16		12	Low pitch	Tonal	Medium	2	3	5	4	1	Urban	Placebo	Has	9	0	1	0
183	16		13	Low pitch	Harsh	Slow	1	3	7	3	1	Urban	Placebo	Has	9	0	1	0
184	16		14	Low pitch	Harsh	Fast	2	5	4	4	1	Urban	Placebo	Has	9	0	1	0
185	16		11	Low pitch	Tonal	Fast	6	2	1	2	1	Urban	Placebo	Has	9	0	1	0
186	16		4	High pitch	Harsh	Slow	1	7	3	4	1	Urban	Placebo	Has	9	0	1	0
187	16		1	High pitch	Tonal	Slow	1	7	2	6	1	Urban	Placebo	Has	9	0	1	0
188	16		6	High pitch	Harsh	Medium	6	2	1	3	1	Urban	Placebo	Has	9	0	1	0
189	16		2	High pitch	Tonal	Fast	1	7	3	7	1	Urban	Placebo	Has	9	0	1	0
190	16		10	Low pitch	Tonal	Slow	2	5	3	4	1	Urban	Placebo	Has	9	0	1	0
191	16		15	Low pitch	Harsh	Medium	3	4	7	5	1	Urban	Placebo	Has	9	0	1	0
192	16		5	High pitch	Harsh	Fast	1	4	6	6	1	Urban	Placebo	Has	9	0	1	0
193	17	PL11_10	15	Low pitch	Harsh	Medium	4	3	5	5	1	Suburban	Placebo	Never	5	2	0	0
194	17		3	High pitch	Tonal	Medium	4	5	4	5	1	Suburban	Placebo	Never	5	2	0	0
195	17		10	Low pitch	Tonal	Slow	4	3	3	5	1	Suburban	Placebo	Never	5	2	0	0
196	17		14	Low pitch	Harsh	Fast	4	3	6	6	1	Suburban	Placebo	Never	5	2	0	0
197	17		12	Low pitch	Tonal	Medium	4	2	4	4	1	Suburban	Placebo	Never	5	2	0	0
198	17		11	Low pitch	Tonal	Fast	3	3	4	5	1	Suburban	Placebo	Never	5	2	0	0
199	17		5	High pitch	Harsh	Fast	3	4	5	5	1	Suburban	Placebo	Never	5	2	0	0
200	17		2	High pitch	Tonal	Fast	2	5	4	5	1	Suburban	Placebo	Never	5	2	0	0
201	17		6	High pitch	Harsh	Medium	5	2	2	4	1	Suburban	Placebo	Never	5	2	0	0
202	17		4	High pitch	Harsh	Slow	4	1	2	4	1	Suburban	Placebo	Never	5	2	0	0
203	17		13	Low pitch	Harsh	Slow	4	2	4	5	1	Suburban	Placebo	Never	5	2	0	0
204	17		1	High pitch	Tonal	Slow	2	5	3	5	1	Suburban	Placebo	Never	5	2	0	0
205	18	PL5_10	1	High pitch	Tonal	Slow	4	5	5	4	1	Countryside	Placebo	Has	7	5	2	3
206	18		10	Low pitch	Tonal	Slow	3	2	5	4	1	Countryside	Placebo	Has	7	5	2	3
207	18		6	High pitch	Harsh	Medium	6	2	2	1	1	Countryside	Placebo	Has	7	5	2	3
208	18		13	Low pitch	Harsh	Slow	3	5	3	3	1	Countryside	Placebo	Has	7	5	2	3
209	18		15	Low pitch	Harsh	Medium	2	6	2	4	1	Countryside	Placebo	Has	7	5	2	3
210	18		4	High pitch	Harsh	Slow	2	5	3	3	1	Countryside	Placebo	Has	7	5	2	3
211	18		5	High pitch	Harsh	Fast	2	5	4	4	1	Countryside	Placebo	Has	7	5	2	3
212	18		11	Low pitch	Tonal	Fast	3	3	3	2	1	Countryside	Placebo	Has	7	5	2	3
213	18		3	High pitch	Tonal	Medium	2	7	4	4	1	Countryside	Placebo	Has	7	5	2	3
214	18		14	Low pitch	Harsh	Fast	2	6	3	4	1	Countryside	Placebo	Has	7	5	2	3
215	18		2	High pitch	Tonal	Fast	2	5	2	3	1	Countryside	Placebo	Has	7	5	2	3
216	18		12	Low pitch	Tonal	Medium	2	4	5	3	1	Countryside	Placebo	Has	7	5	2	3
217	19	PL1_11	15	Low pitch	Harsh	Medium	1	1	7	5	1	Urban	Oxytocin	Had	9	9	0	1
218	19		2	High pitch	Tonal	Fast	2	7	3	7	1	Urban	Oxytocin	Had	9	9	0	1
219	19		11	Low pitch	Tonal	Fast	5	4	5	5	1	Urban	Oxytocin	Had	9	9	0	1
220	19		4	High pitch	Harsh	Slow	3	5	6	6	1	Urban	Oxytocin	Had	9	9	0	1
221	19		10	Low pitch	Tonal	Slow	4	2	6	4	1	Urban	Oxytocin	Had	9	9	0	1
222	19		13	Low pitch	Harsh	Slow	4	5	7	5	1	Urban	Oxytocin	Had	9	9	0	1
223	19		1	High pitch	Tonal	Slow	1	7	1	7	1	Urban	Oxytocin	Had	9	9	0	1
224	19		12	Low pitch	Tonal	Medium	4	4	6	5	1	Urban	Oxytocin	Had	9	9	0	1
225	19		6	High pitch	Harsh	Medium	6	2	6	5	1	Urban	Oxytocin	Had	9	9	0	1
226	19		14	Low pitch	Harsh	Fast	5	1	6	4	1	Urban	Oxytocin	Had	9	9	0	1
227	19		3	High pitch	Tonal	Medium	5	7	1	7	1	Urban	Oxytocin	Had	9	9	0	1
228	19		5	High pitch	Harsh	Fast	6	1	7	6	1	Urban	Oxytocin	Had	9	9	0	1
229	20	PL2_11	4	High pitch	Harsh	Slow	2	6	1	5	1	Urban	Oxytocin	Had	2	1	0	3
230	20		13	Low pitch	Harsh	Slow	1	5	5	4	1	Urban	Oxytocin	Had	2	1	0	3
231	20		3	High pitch	Tonal	Medium	1	7	2	4	1	Urban	Oxytocin	Had	2	1	0	3
232	20		11	Low pitch	Tonal	Fast	6	2	1	1	1	Urban	Oxytocin	Had	2	1	0	3
233	20		2	High pitch	Tonal	Fast	5	6	1	3	1	Urban	Oxytocin	Had	2	1	0	3
234	20		6	High pitch	Harsh	Medium	1	4	6	4	1	Urban	Oxytocin	Had	2	1	0	3
235	20		5	High pitch	Harsh	Fast	2	6	3	5	1	Urban	Oxytocin	Had	2	1	0	3
236	20		14	Low pitch	Harsh	Fast	5	3	2	2	1	Urban	Oxytocin	Had	2	1	0	3
237	20		1	High pitch	Tonal	Slow	2	7	2	5	1	Urban	Oxytocin	Had	2	1	0	3
238	20		12	Low pitch	Tonal	Medium	6	2	2	2	1	Urban	Oxytocin	Had	2	1	0	3
239	20		15	Low pitch	Harsh	Medium	6	4	1	2	1	Urban	Oxytocin	Had	2	1	0	3
240	20		10	Low pitch	Tonal	Slow	4	4	2	2	1	Urban	Oxytocin	Had	2	1	0	3
241	21	PL3_11	12	Low pitch	Tonal	Medium	1	5	2	4	1	Urban	Oxytocin	Never	9	2	0	0
242	21		6	High pitch	Harsh	Medium	5	4	1	3	1	Urban	Oxytocin	Never	9	2	0	0
243	21		2	High pitch	Tonal	Fast	3	4	2	4	1	Urban	Oxytocin	Never	9	2	0	0
244	21		10	Low pitch	Tonal	Slow	1	2	5	3	1	Urban	Oxytocin	Never	9	2	0	0
245	21		11	Low pitch	Tonal	Fast	6	1	1	4	1	Urban	Oxytocin	Never	9	2	0	0
246	21		15	Low pitch	Harsh	Medium	7	2	1	1	1	Urban	Oxytocin	Never	9	2	0	0
247	21		1	High pitch	Tonal	Slow	1	6	2	6	1	Urban	Oxytocin	Never	9	2	0	0
248	21		4	High pitch	Harsh	Slow	5	4	2	2	1	Urban	Oxytocin	Never	9	2	0	0
249	21		13	Low pitch	Harsh	Slow	1	2	6	2	1	Urban	Oxytocin	Never	9	2	0	0
250	21		14	Low pitch	Harsh	Fast	6	2	2	3	1	Urban	Oxytocin	Never	9	2	0	0
251	21		3	High pitch	Tonal	Medium	5	3	1	2	1	Urban	Oxytocin	Never	9	2	0	0
252	21		5	High pitch	Harsh	Fast	1	1	7	4	1	Urban	Oxytocin	Never	9	2	0	0
253	22	PL4_11	3	High pitch	Tonal	Medium	1	4	5	3	1	Urban	Placebo	Had	2	1	0	1
254	22		6	High pitch	Harsh	Medium	6	1	2	1	1	Urban	Placebo	Had	2	1	0	1
255	22		1	High pitch	Tonal	Slow	2	6	3	3	1	Urban	Placebo	Had	2	1	0	1
256	22		5	High pitch	Harsh	Fast	2	4	6	4	1	Urban	Placebo	Had	2	1	0	1
257	22		14	Low pitch	Harsh	Fast	4	4	4	3	1	Urban	Placebo	Had	2	1	0	1
258	22		13	Low pitch	Harsh	Slow	5	2	4	2	1	Urban	Placebo	Had	2	1	0	1
259	22		10	Low pitch	Tonal	Slow	5	2	3	1	1	Urban	Placebo	Had	2	1	0	1
260	22		4	High pitch	Harsh	Slow	3	1	5	4	1	Urban	Placebo	Had	2	1	0	1
261	22		11	Low pitch	Tonal	Fast	7	1	1	1	1	Urban	Placebo	Had	2	1	0	1
262	22		2	High pitch	Tonal	Fast	5	1	2	3	1	Urban	Placebo	Had	2	1	0	1
263	22		15	Low pitch	Harsh	Medium	6	2	3	1	1	Urban	Placebo	Had	2	1	0	1
264	22		12	Low pitch	Tonal	Medium	5	3	3	2	1	Urban	Placebo	Had	2	1	0	1
265	23	PL5_11	3	High pitch	Tonal	Medium	4	6	3	5	1	Urban	Oxytocin	Had	4	1	0	5
266	23		10	Low pitch	Tonal	Slow	5	2	5	2	1	Urban	Oxytocin	Had	4	1	0	5
267	23		12	Low pitch	Tonal	Medium	1	2	6	5	1	Urban	Oxytocin	Had	4	1	0	5
268	23		11	Low pitch	Tonal	Fast	1	1	6	5	1	Urban	Oxytocin	Had	4	1	0	5
269	23		15	Low pitch	Harsh	Medium	3	5	4	4	1	Urban	Oxytocin	Had	4	1	0	5
270	23		13	Low pitch	Harsh	Slow	1	6	5	6	1	Urban	Oxytocin	Had	4	1	0	5
271	23		6	High pitch	Harsh	Medium	6	3	2	2	1	Urban	Oxytocin	Had	4	1	0	5
272	23		14	Low pitch	Harsh	Fast	3	4	5	2	1	Urban	Oxytocin	Had	4	1	0	5
273	23		4	High pitch	Harsh	Slow	4	4	2	2	1	Urban	Oxytocin	Had	4	1	0	5
274	23		1	High pitch	Tonal	Slow	1	7	2	5	1	Urban	Oxytocin	Had	4	1	0	5
275	23		2	High pitch	Tonal	Fast	7	3	1	1	1	Urban	Oxytocin	Had	4	1	0	5
276	23		5	High pitch	Harsh	Fast	6	1	4	2	1	Urban	Oxytocin	Had	4	1	0	5
277	24	PL6_11	10	Low pitch	Tonal	Slow	4	3	3	2	1	Suburban	Oxytocin	Had	6	2	0	1
278	24		15	Low pitch	Harsh	Medium	2	3	4	3	1	Suburban	Oxytocin	Had	6	2	0	1
279	24		6	High pitch	Harsh	Medium	1	5	4	2	1	Suburban	Oxytocin	Had	6	2	0	1
280	24		2	High pitch	Tonal	Fast	1	7	1	3	1	Suburban	Oxytocin	Had	6	2	0	1
281	24		12	Low pitch	Tonal	Medium	3	3	2	1	1	Suburban	Oxytocin	Had	6	2	0	1
282	24		14	Low pitch	Harsh	Fast	1	3	2	2	1	Suburban	Oxytocin	Had	6	2	0	1
283	24		5	High pitch	Harsh	Fast	1	2	4	2	1	Suburban	Oxytocin	Had	6	2	0	1
284	24		4	High pitch	Harsh	Slow	4	1	1	1	1	Suburban	Oxytocin	Had	6	2	0	1
285	24		13	Low pitch	Harsh	Slow	3	3	5	2	1	Suburban	Oxytocin	Had	6	2	0	1
286	24		1	High pitch	Tonal	Slow	1	7	1	3	1	Suburban	Oxytocin	Had	6	2	0	1
287	24		3	High pitch	Tonal	Medium	1	6	2	2	1	Suburban	Oxytocin	Had	6	2	0	1
288	24		10	Low pitch	Tonal	Slow	5	1	1	1	1	Suburban	Oxytocin	Had	6	2	0	1
289	25	PL7_11	11	Low pitch	Tonal	Fast	1	3	5	1	1	Countryside	Oxytocin	Has	8	4	2	6
290	25		13	Low pitch	Harsh	Slow	1	5	7	7	1	Countryside	Oxytocin	Has	8	4	2	6
291	25		5	High pitch	Harsh	Fast	6	1	1	4	1	Countryside	Oxytocin	Has	8	4	2	6
292	25		6	High pitch	Harsh	Medium	7	1	3	3	1	Countryside	Oxytocin	Has	8	4	2	6
293	25		4	High pitch	Harsh	Slow	7	1	1	1	1	Countryside	Oxytocin	Has	8	4	2	6
294	25		3	High pitch	Tonal	Medium	1	7	1	7	1	Countryside	Oxytocin	Has	8	4	2	6
295	25		15	Low pitch	Harsh	Medium	1	4	7	7	1	Countryside	Oxytocin	Has	8	4	2	6
296	25		10	Low pitch	Tonal	Slow	3	5	5	1	1	Countryside	Oxytocin	Has	8	4	2	6
297	25		14	Low pitch	Harsh	Fast	7	5	5	6	1	Countryside	Oxytocin	Has	8	4	2	6
298	25		1	High pitch	Tonal	Slow	7	1	1	1	1	Countryside	Oxytocin	Has	8	4	2	6
299	25		2	High pitch	Tonal	Fast	6	6	1	7	1	Countryside	Oxytocin	Has	8	4	2	6
300	25		12	Low pitch	Tonal	Medium	1	1	7	7	1	Countryside	Oxytocin	Has	8	4	2	6
301	26	PL8_11	13	Low pitch	Harsh	Slow	4	1	4	4	1	Countryside	Placebo	Has	5	3	1	1
302	26		1	High pitch	Tonal	Slow	1	6	1	3	1	Countryside	Placebo	Has	5	3	1	1
303	26		2	High pitch	Tonal	Fast	1	5	1	3	1	Countryside	Placebo	Has	5	3	1	1
304	26		5	High pitch	Harsh	Fast	4	1	1	3	1	Countryside	Placebo	Has	5	3	1	1
305	26		15	Low pitch	Harsh	Medium	5	1	2	2	1	Countryside	Placebo	Has	5	3	1	1
306	26		6	High pitch	Harsh	Medium	5	1	2	2	1	Countryside	Placebo	Has	5	3	1	1
307	26		12	Low pitch	Tonal	Medium	5	1	1	1	1	Countryside	Placebo	Has	5	3	1	1
308	26		11	Low pitch	Tonal	Fast	5	1	1	2	1	Countryside	Placebo	Has	5	3	1	1
309	26		14	Low pitch	Harsh	Fast	3	1	4	1	1	Countryside	Placebo	Has	5	3	1	1
310	26		3	High pitch	Tonal	Medium	1	6	1	4	1	Countryside	Placebo	Has	5	3	1	1
311	26		10	Low pitch	Tonal	Slow	5	1	2	2	1	Countryside	Placebo	Has	5	3	1	1
312	26		4	High pitch	Harsh	Slow	3	2	4	2	1	Countryside	Placebo	Has	5	3	1	1
313	27	PL9_11	10	Low pitch	Tonal	Slow	5	5	3	3	1	Urban	Placebo	Had	9	9	0	4
314	27		11	Low pitch	Tonal	Fast	4	6	4	4	1	Urban	Placebo	Had	9	9	0	4
315	27		13	Low pitch	Harsh	Slow	3	6	7	4	1	Urban	Placebo	Had	9	9	0	4
316	27		12	Low pitch	Tonal	Medium	6	3	3	4	1	Urban	Placebo	Had	9	9	0	4
317	27		4	High pitch	Harsh	Slow	6	3	3	5	1	Urban	Placebo	Had	9	9	0	4
318	27		15	Low pitch	Harsh	Medium	7	2	2	3	1	Urban	Placebo	Had	9	9	0	4
319	27		2	High pitch	Tonal	Fast	7	4	1	4	1	Urban	Placebo	Had	9	9	0	4
320	27		1	High pitch	Tonal	Slow	7	7	1	3	1	Urban	Placebo	Had	9	9	0	4
321	27		6	High pitch	Harsh	Medium	7	5	5	4	1	Urban	Placebo	Had	9	9	0	4
322	27		5	High pitch	Harsh	Fast	6	5	4	5	1	Urban	Placebo	Had	9	9	0	4
323	27		3	High pitch	Tonal	Medium	7	3	6	4	1	Urban	Placebo	Had	9	9	0	4
324	27		14	Low pitch	Harsh	Fast	5	4	5	3	1	Urban	Placebo	Had	9	9	0	4
325	28	PL10_11	13	Low pitch	Harsh	Slow	6	4	2	3	1	Countryside	Placebo	Has	9	3	2	7
326	28		6	High pitch	Harsh	Medium	4	5	5	5	1	Countryside	Placebo	Has	9	3	2	7
327	28		5	High pitch	Harsh	Fast	3	5	4	4	1	Countryside	Placebo	Has	9	3	2	7
328	28		14	Low pitch	Harsh	Fast	6	4	3	4	1	Countryside	Placebo	Has	9	3	2	7
329	28		2	High pitch	Tonal	Fast	3	6	3	4	1	Countryside	Placebo	Has	9	3	2	7
330	28		10	Low pitch	Tonal	Slow	6	3	2	4	1	Countryside	Placebo	Has	9	3	2	7
331	28		11	Low pitch	Tonal	Fast	6	3	2	3	1	Countryside	Placebo	Has	9	3	2	7
332	28		4	High pitch	Harsh	Slow	5	5	3	3	1	Countryside	Placebo	Has	9	3	2	7
333	28		1	High pitch	Tonal	Slow	5	4	2	4	1	Countryside	Placebo	Has	9	3	2	7
334	28		15	Low pitch	Harsh	Medium	6	3	2	3	1	Countryside	Placebo	Has	9	3	2	7
335	28		3	High pitch	Tonal	Medium	4	5	3	4	1	Countryside	Placebo	Has	9	3	2	7
336	28		12	Low pitch	Tonal	Medium	6	4	4	3	1	Countryside	Placebo	Has	9	3	2	7
337	29	PL11_11	3	High pitch	Tonal	Medium	3	5	1	3	1	Suburban	Placebo	Has	9	3	1	1
338	29		2	High pitch	Tonal	Fast	1	3	5	4	1	Suburban	Placebo	Has	9	3	1	1
339	29		12	Low pitch	Tonal	Medium	5	1	3	2	1	Suburban	Placebo	Has	9	3	1	1
340	29		11	Low pitch	Tonal	Fast	1	5	5	3	1	Suburban	Placebo	Has	9	3	1	1
341	29		4	High pitch	Harsh	Slow	2	2	6	5	1	Suburban	Placebo	Has	9	3	1	1
342	29		14	Low pitch	Harsh	Fast	2	5	5	4	1	Suburban	Placebo	Has	9	3	1	1
343	29		13	Low pitch	Harsh	Slow	6	3	3	1	1	Suburban	Placebo	Has	9	3	1	1
344	29		1	High pitch	Tonal	Slow	1	7	5	4	1	Suburban	Placebo	Has	9	3	1	1
345	29		15	Low pitch	Harsh	Medium	6	1	3	2	1	Suburban	Placebo	Has	9	3	1	1
346	29		5	High pitch	Harsh	Fast	1	6	6	5	1	Suburban	Placebo	Has	9	3	1	1
347	29		10	Low pitch	Tonal	Slow	6	4	1	1	1	Suburban	Placebo	Has	9	3	1	1
348	29		6	High pitch	Harsh	Medium	4	5	2	4	1	Suburban	Placebo	Has	9	3	1	1
349	30	PL12_11	12	Low pitch	Tonal	Medium	4	4	3	2	1	Suburban	Oxytocin	Has	9	4	1	1
350	30		3	High pitch	Tonal	Medium	3	6	5	2	1	Suburban	Oxytocin	Has	9	4	1	1
351	30		4	High pitch	Harsh	Slow	5	2	2	1	1	Suburban	Oxytocin	Has	9	4	1	1
352	30		11	Low pitch	Tonal	Fast	5	2	4	2	1	Suburban	Oxytocin	Has	9	4	1	1
353	30		13	Low pitch	Harsh	Slow	3	2	5	2	1	Suburban	Oxytocin	Has	9	4	1	1
354	30		14	Low pitch	Harsh	Fast	5	2	3	1	1	Suburban	Oxytocin	Has	9	4	1	1
355	30		10	Low pitch	Tonal	Slow	5	3	1	1	1	Suburban	Oxytocin	Has	9	4	1	1
356	30		1	High pitch	Tonal	Slow	4	7	4	3	1	Suburban	Oxytocin	Has	9	4	1	1
357	30		6	High pitch	Harsh	Medium	3	4	5	2	1	Suburban	Oxytocin	Has	9	4	1	1
358	30		2	High pitch	Tonal	Fast	4	7	3	2	1	Suburban	Oxytocin	Has	9	4	1	1
359	30		15	Low pitch	Harsh	Medium	5	3	5	2	1	Suburban	Oxytocin	Has	9	4	1	1
360	30		5	High pitch	Harsh	Fast	4	3	6	2	1	Suburban	Oxytocin	Has	9	4	1	1
361	31	PL13_11	3	High pitch	Tonal	Medium	5	3	1	3	1	Countryside	Oxytocin	Never	3	1	0	0
362	31		11	Low pitch	Tonal	Fast	3	1	5	4	1	Countryside	Oxytocin	Never	3	1	0	0
363	31		5	High pitch	Harsh	Fast	3	6	6	5	1	Countryside	Oxytocin	Never	3	1	0	0
364	31		6	High pitch	Harsh	Medium	4	4	1	3	1	Countryside	Oxytocin	Never	3	1	0	0
365	31		10	Low pitch	Tonal	Slow	6	2	2	2	1	Countryside	Oxytocin	Never	3	1	0	0
366	31		2	High pitch	Tonal	Fast	2	6	1	5	1	Countryside	Oxytocin	Never	3	1	0	0
367	31		13	Low pitch	Harsh	Slow	6	2	2	2	1	Countryside	Oxytocin	Never	3	1	0	0
368	31		15	Low pitch	Harsh	Medium	6	1	3	3	1	Countryside	Oxytocin	Never	3	1	0	0
369	31		12	Low pitch	Tonal	Medium	2	4	7	6	1	Countryside	Oxytocin	Never	3	1	0	0
370	31		14	Low pitch	Harsh	Fast	3	4	6	5	1	Countryside	Oxytocin	Never	3	1	0	0
371	31		1	High pitch	Tonal	Slow	2	7	4	5	1	Countryside	Oxytocin	Never	3	1	0	0
372	31		4	High pitch	Harsh	Slow	3	5	5	5	1	Countryside	Oxytocin	Never	3	1	0	0
373	32	Pl14_11	11	Low pitch	Tonal	Fast	2	3	2	1	1	Urban	Placebo	Had	0	0	0	3
374	32		5	High pitch	Harsh	Fast	3	4	4	2	1	Urban	Placebo	Had	0	0	0	3
375	32		15	Low pitch	Harsh	Medium	1	2	2	2	1	Urban	Placebo	Had	0	0	0	3
376	32		2	High pitch	Tonal	Fast	1	5	1	1	1	Urban	Placebo	Had	0	0	0	3
377	32		1	High pitch	Tonal	Slow	1	5	1	1	1	Urban	Placebo	Had	0	0	0	3
378	32		6	High pitch	Harsh	Medium	2	4	3	2	1	Urban	Placebo	Had	0	0	0	3
379	32		10	Low pitch	Tonal	Slow	2	2	1	1	1	Urban	Placebo	Had	0	0	0	3
380	32		4	High pitch	Harsh	Slow	1	4	2	1	1	Urban	Placebo	Had	0	0	0	3
381	32		13	Low pitch	Harsh	Slow	1	3	2	1	1	Urban	Placebo	Had	0	0	0	3
382	32		14	Low pitch	Harsh	Fast	3	3	1	1	1	Urban	Placebo	Had	0	0	0	3
383	32		3	High pitch	Tonal	Medium	1	5	1	1	1	Urban	Placebo	Had	0	0	0	3
384	32		12	Low pitch	Tonal	Medium	3	3	1	1	1	Urban	Placebo	Had	0	0	0	3
385	33	PL15_11	13	Low pitch	Harsh	Slow	6	2	2	1	1	Urban	Oxytocin	Had	9	9	0	2
386	33		3	High pitch	Tonal	Medium	1	7	1	6	1	Urban	Oxytocin	Had	9	9	0	2
387	33		6	High pitch	Harsh	Medium	4	1	4	2	1	Urban	Oxytocin	Had	9	9	0	2
388	33		12	Low pitch	Tonal	Medium	1	1	5	1	1	Urban	Oxytocin	Had	9	9	0	2
389	33		5	High pitch	Harsh	Fast	4	1	6	4	1	Urban	Oxytocin	Had	9	9	0	2
390	33		11	Low pitch	Tonal	Fast	1	1	7	5	1	Urban	Oxytocin	Had	9	9	0	2
391	33		14	Low pitch	Harsh	Fast	4	4	4	4	1	Urban	Oxytocin	Had	9	9	0	2
392	33		1	High pitch	Tonal	Slow	2	7	2	4	1	Urban	Oxytocin	Had	9	9	0	2
393	33		4	High pitch	Harsh	Slow	1	1	7	3	1	Urban	Oxytocin	Had	9	9	0	2
394	33		10	Low pitch	Tonal	Slow	5	1	1	3	1	Urban	Oxytocin	Had	9	9	0	2
395	33		2	High pitch	Tonal	Fast	3	6	2	4	1	Urban	Oxytocin	Had	9	9	0	2
396	33		15	Low pitch	Harsh	Medium	1	1	6	2	1	Urban	Oxytocin	Had	9	9	0	2
397	34	PL16_11	3	High pitch	Tonal	Medium	2	6	4	6	1	Countryside	Placebo	Never	6	2	0	0
398	34		12	Low pitch	Tonal	Medium	2	4	6	6	1	Countryside	Placebo	Never	6	2	0	0
399	34		10	Low pitch	Tonal	Slow	2	3	5	6	1	Countryside	Placebo	Never	6	2	0	0
400	34		6	High pitch	Harsh	Medium	2	3	6	6	1	Countryside	Placebo	Never	6	2	0	0
401	34		2	High pitch	Tonal	Fast	3	7	4	6	1	Countryside	Placebo	Never	6	2	0	0
402	34		13	Low pitch	Harsh	Slow	3	4	4	5	1	Countryside	Placebo	Never	6	2	0	0
403	34		11	Low pitch	Tonal	Fast	3	4	4	6	1	Countryside	Placebo	Never	6	2	0	0
404	34		14	Low pitch	Harsh	Fast	3	3	6	6	1	Countryside	Placebo	Never	6	2	0	0
405	34		4	High pitch	Harsh	Slow	2	3	5	5	1	Countryside	Placebo	Never	6	2	0	0
406	34		15	Low pitch	Harsh	Medium	3	5	4	5	1	Countryside	Placebo	Never	6	2	0	0
407	34		1	High pitch	Tonal	Slow	4	6	3	5	1	Countryside	Placebo	Never	6	2	0	0
408	34		5	High pitch	Harsh	Fast	4	2	5	4	1	Countryside	Placebo	Never	6	2	0	0
409	35	PL17_11	1	High pitch	Tonal	Slow	2	7	5	7	1	Suburban	Oxytocin	Had	5	2	0	2
410	35		15	Low pitch	Harsh	Medium	1	2	7	7	1	Suburban	Oxytocin	Had	5	2	0	2
411	35		11	Low pitch	Tonal	Fast	2	5	5	5	1	Suburban	Oxytocin	Had	5	2	0	2
412	35		10	Low pitch	Tonal	Slow	5	3	3	4	1	Suburban	Oxytocin	Had	5	2	0	2
413	35		12	Low pitch	Tonal	Medium	1	5	4	7	1	Suburban	Oxytocin	Had	5	2	0	2
414	35		13	Low pitch	Harsh	Slow	1	5	5	7	1	Suburban	Oxytocin	Had	5	2	0	2
415	35		5	High pitch	Harsh	Fast	1	7	4	7	1	Suburban	Oxytocin	Had	5	2	0	2
416	35		14	Low pitch	Harsh	Fast	1	1	7	6	1	Suburban	Oxytocin	Had	5	2	0	2
417	35		6	High pitch	Harsh	Medium	2	4	6	6	1	Suburban	Oxytocin	Had	5	2	0	2
418	35		2	High pitch	Tonal	Fast	3	7	6	7	1	Suburban	Oxytocin	Had	5	2	0	2
419	35		4	High pitch	Harsh	Slow	1	5	6	6	1	Suburban	Oxytocin	Had	5	2	0	2
420	35		3	High pitch	Tonal	Medium	5	3	4	5	1	Suburban	Oxytocin	Had	5	2	0	2
421	36	PL18_11	15	Low pitch	Harsh	Medium	4	5	5	5	1	Urban	Placebo	Had	4	1	0	1
422	36		4	High pitch	Harsh	Slow	5	3	3	4	1	Urban	Placebo	Had	4	1	0	1
423	36		11	Low pitch	Tonal	Fast	6	3	3	2	1	Urban	Placebo	Had	4	1	0	1
424	36		12	Low pitch	Tonal	Medium	5	3	2	2	1	Urban	Placebo	Had	4	1	0	1
425	36		3	High pitch	Tonal	Medium	5	5	2	6	1	Urban	Placebo	Had	4	1	0	1
426	36		6	High pitch	Harsh	Medium	4	4	6	4	1	Urban	Placebo	Had	4	1	0	1
427	36		10	Low pitch	Tonal	Slow	4	3	1	3	1	Urban	Placebo	Had	4	1	0	1
428	36		5	High pitch	Harsh	Fast	5	3	5	2	1	Urban	Placebo	Had	4	1	0	1
429	36		2	High pitch	Tonal	Fast	6	6	2	6	1	Urban	Placebo	Had	4	1	0	1
430	36		13	Low pitch	Harsh	Slow	5	4	2	4	1	Urban	Placebo	Had	4	1	0	1
431	36		1	High pitch	Tonal	Slow	6	6	1	1	1	Urban	Placebo	Had	4	1	0	1
432	36		14	Low pitch	Harsh	Fast	6	2	2	1	1	Urban	Placebo	Had	4	1	0	1
433	37	PL19_11	11	Low pitch	Tonal	Fast	3	5	1	4	1	Suburban	Placebo	Had	9	6	0	1
434	37		15	Low pitch	Harsh	Medium	4	2	1	3	1	Suburban	Placebo	Had	9	6	0	1
435	37		4	High pitch	Harsh	Slow	2	1	1	5	1	Suburban	Placebo	Had	9	6	0	1
436	37		10	Low pitch	Tonal	Slow	4	4	1	3	1	Suburban	Placebo	Had	9	6	0	1
437	37		6	High pitch	Harsh	Medium	4	3	5	6	1	Suburban	Placebo	Had	9	6	0	1
438	37		3	High pitch	Tonal	Medium	1	6	1	1	1	Suburban	Placebo	Had	9	6	0	1
439	37		2	High pitch	Tonal	Fast	3	3	3	4	1	Suburban	Placebo	Had	9	6	0	1
440	37		1	High pitch	Tonal	Slow	5	1	1	3	1	Suburban	Placebo	Had	9	6	0	1
441	37		14	Low pitch	Harsh	Fast	3	1	4	3	1	Suburban	Placebo	Had	9	6	0	1
442	37		5	High pitch	Harsh	Fast	1	3	4	4	1	Suburban	Placebo	Had	9	6	0	1
443	37		13	Low pitch	Harsh	Slow	1	3	5	4	1	Suburban	Placebo	Had	9	6	0	1
444	37		12	Low pitch	Tonal	Medium	1	5	4	6	1	Suburban	Placebo	Had	9	6	0	1
445	38	PL20_11	10	Low pitch	Tonal	Slow	4	3	4	4	1	Urban	Oxytocin	Never	1	0	0	0
446	38		13	Low pitch	Harsh	Slow	2	1	6	4	1	Urban	Oxytocin	Never	1	0	0	0
447	38		12	Low pitch	Tonal	Medium	2	4	5	4	1	Urban	Oxytocin	Never	1	0	0	0
448	38		4	High pitch	Harsh	Slow	5	1	3	3	1	Urban	Oxytocin	Never	1	0	0	0
449	38		5	High pitch	Harsh	Fast	5	4	3	3	1	Urban	Oxytocin	Never	1	0	0	0
450	38		15	Low pitch	Harsh	Medium	5	4	2	2	1	Urban	Oxytocin	Never	1	0	0	0
451	38		6	High pitch	Harsh	Medium	3	5	4	3	1	Urban	Oxytocin	Never	1	0	0	0
452	38		2	High pitch	Tonal	Fast	1	7	2	2	1	Urban	Oxytocin	Never	1	0	0	0
453	38		11	Low pitch	Tonal	Fast	1	4	5	4	1	Urban	Oxytocin	Never	1	0	0	0
454	38		3	High pitch	Tonal	Medium	4	6	1	2	1	Urban	Oxytocin	Never	1	0	0	0
455	38		1	High pitch	Tonal	Slow	5	5	1	1	1	Urban	Oxytocin	Never	1	0	0	0
456	38		14	Low pitch	Harsh	Fast	3	2	3	3	1	Urban	Oxytocin	Never	1	0	0	0
457	39	PL21_11	14	Low pitch	Harsh	Fast	1	5	5	2	1	Urban	Placebo	Never	4	2	0	0
458	39		4	High pitch	Harsh	Slow	1	6	6	3	1	Urban	Placebo	Never	4	2	0	0
459	39		10	Low pitch	Tonal	Slow	6	1	1	1	1	Urban	Placebo	Never	4	2	0	0
460	39		15	Low pitch	Harsh	Medium	5	1	2	2	1	Urban	Placebo	Never	4	2	0	0
461	39		12	Low pitch	Tonal	Medium	7	1	1	1	1	Urban	Placebo	Never	4	2	0	0
462	39		2	High pitch	Tonal	Fast	5	5	1	4	1	Urban	Placebo	Never	4	2	0	0
463	39		13	Low pitch	Harsh	Slow	4	1	2	2	1	Urban	Placebo	Never	4	2	0	0
464	39		6	High pitch	Harsh	Medium	2	3	5	4	1	Urban	Placebo	Never	4	2	0	0
465	39		11	Low pitch	Tonal	Fast	6	1	2	3	1	Urban	Placebo	Never	4	2	0	0
466	39		5	High pitch	Harsh	Fast	2	4	5	4	1	Urban	Placebo	Never	4	2	0	0
467	39		3	High pitch	Tonal	Medium	7	2	1	1	1	Urban	Placebo	Never	4	2	0	0
468	39		1	High pitch	Tonal	Slow	7	2	2	2	1	Urban	Placebo	Never	4	2	0	0
469	40	PL22_11	15	Low pitch	Harsh	Medium	5	1	1	1	1	Urban	Oxytocin	Has	9	9	1	2
470	40		3	High pitch	Tonal	Medium	1	7	1	5	1	Urban	Oxytocin	Has	9	9	1	2
471	40		5	High pitch	Harsh	Fast	5	1	1	1	1	Urban	Oxytocin	Has	9	9	1	2
472	40		4	High pitch	Harsh	Slow	1	1	4	1	1	Urban	Oxytocin	Has	9	9	1	2
473	40		11	Low pitch	Tonal	Fast	7	1	1	1	1	Urban	Oxytocin	Has	9	9	1	2
474	40		1	High pitch	Tonal	Slow	1	7	1	1	1	Urban	Oxytocin	Has	9	9	1	2
475	40		13	Low pitch	Harsh	Slow	1	4	1	1	1	Urban	Oxytocin	Has	9	9	1	2
476	40		6	High pitch	Harsh	Medium	1	1	5	5	1	Urban	Oxytocin	Has	9	9	1	2
477	40		14	Low pitch	Harsh	Fast	5	1	1	1	1	Urban	Oxytocin	Has	9	9	1	2
478	40		12	Low pitch	Tonal	Medium	1	4	1	1	1	Urban	Oxytocin	Has	9	9	1	2
479	40		2	High pitch	Tonal	Fast	1	4	1	7	1	Urban	Oxytocin	Has	9	9	1	2
480	40		10	Low pitch	Tonal	Slow	1	1	5	1	1	Urban	Oxytocin	Has	9	9	1	2
